# Supplementary material for: Sustainable Development of Hot-Pressed All-Lignocellulose Composites—Comparing Wood Fibers and Nanofibers
Source: Polymers (Basel). 2021 Aug 16;13(16):2747. doi: 10.3390/polym13162747 (PMC8399967; doi:10.3390/polym13162747)
Supplement: Supplementary file 1 [file polymers-13-02747-s001.zip]

Archive with 1 entries (1 files):
- polymers-1331178-supplementary.pdf
